# Supplementary material for: Biomarkers in Lupus Nephritis: An Evidence-Based Comprehensive Review
Source: Life (Basel). 2025 Sep 23;15(10):1497. doi: 10.3390/life15101497 (PMC12565261; doi:10.3390/life15101497)
Supplement: Supplementary file 1 [file life-15-01497-s001.zip]

Archive with 1 entries (1 files):
- life-3874475-supplementary.pdf
